# Supplementary material for: Vascular Endothelial Growth Factor and Its Soluble Receptor in Systemic Lupus Erythematosus Patients
Source: Biomolecules. 2022 Dec 15;12(12):1884. doi: 10.3390/biom12121884 (PMC9775345; doi:10.3390/biom12121884)
Supplement: Supplementary file 1 [file biomolecules-12-01884-s001.zip]

Archive with 1 entries (1 files):
- biomolecules-2052101-supplementary.pdf
